# Supplementary material for: Reliable Fast (20 Hz) Acquisition Rate by a TD fNIRS Device: Brain Resting-State Oscillation Studies
Source: Sensors (Basel). 2022 Dec 24;23(1):196. doi: 10.3390/s23010196 (PMC9823873; doi:10.3390/s23010196)
Supplement: Supplementary file 1 [file sensors-23-00196-s001.zip]

Archive with 1 entries (1 files):
- sensors-2070267-supplementary.pdf
